# Supplementary material for: Markers of intestinal barrier damage in patients with chronic insomnia disorder
Source: Front Psychiatry. 2024 Mar 28;15:1373462. doi: 10.3389/fpsyt.2024.1373462 (PMC11007705; doi:10.3389/fpsyt.2024.1373462)
Supplement: Supplementary file 1 [file Table_1.xlsx]

## Sheet: Sheet1
ID	Group	ET	DAO	D-LA	I-FABP
1	ID	2.46888	2.86375	5.47645	185.262
2	ID	2.47625	3.62007	7.64441	171.073
3	ID	3.07828	2.72572	7.85063	231.295
4	ID	3.14364	4.14186	4.75468	230.706
5	ID	2.90062	3.94998	6.78251	152.765
6	ID	3.24858	3.75809	7.41968	217.237
7	ID	3.02121	3.42706	6.76665	190.428
8	ID	3.3121	4.05546	5.99729	188.859
9	ID	3.24398	3.52132	5.57692	199.517
10	ID	3.50265	3.13867	7.21082	171.008
11	ID	3.60391	2.97372	7.3906	178.985
12	ID	2.63182	3.41023	6.17178	180.358
13	ID	3.16389	2.78856	6.7455	198.536
14	ID	3.36826	2.58433	8.33709	242.476
15	ID	2.62077	2.58097	5.99729	171.139
16	ID	2.98255	3.51571	7.91143	214.098
17	ID	3.20532	3.59538	5.04022	187.551
18	ID	2.73676	3.33841	5.80693	230.903
19	ID	2.38972	2.95913	6.43617	216.91
20	ID	2.37039	2.55628	6.12684	179.9
21	ID	3.3747	3.7334	5.70382	242.934
22	ID	2.95861	3.00065	6.25374	224.952
23	ID	3.5404	3.00626	6.38858	191.409
24	ID	3.1685	3.67169	7.99604	233.649
25	ID	2.68153	2.89629	6.04752	213.64
26	ID	3.66375	3.06236	7.72372	145.703
27	ID	3.06724	4.04872	5.8651	216.452
28	ID	2.41089	3.9511	7.40646	172.381
29	ID	3.60115	3.53927	8.0542	182.451
30	ID	3.05895	3.57743	8.56446	198.405
31	ID	3.16389	3.11062	5.96292	185.001
32	ID	2.7966	3.84001	8.57504	152.242
33	ID	3.59931	3.67842	5.11953	230.903
34	ID	3.10866	3.32607	5.84659	164.6
35	ID	3.3701	2.90527	6.84332	197.294
36	ID	2.33817	3.63241	8.38468	235.611
37	ID	2.5232	2.69655	8.35824	166.496
38	ID	3.29277	2.88619	4.82607	215.21
39	ID	2.40813	4.14859	5.19356	239.272
40	ID	2.75609	3.7536	7.34301	146.226
41	ID	2.44587	3.38554	5.33633	223.645
42	ID	2.38419	3.83215	5.75934	183.301
43	ID	2.58303	3.76819	5.03229	153.811
44	ID	2.64839	3.62119	7.29013	215.144
45	ID	2.43943	2.9782	6.16914	144.395
46	HC	3.59839	3.55723	8.78126	180.554
47	HC	3.76041	3.11398	9.60614	268.827
48	HC	3.41796	3.81195	6.49698	272.228
49	HC	2.86288	4.14523	6.38858	192.389
50	HC	2.90246	3.31821	7.18702	176.893
51	HC	2.98439	4.43362	7.0654	243.261
52	HC	2.72756	4.49982	6.49169	244.765
53	HC	3.40047	3.85572	6.03166	220.702
54	HC	3.07276	3.14765	8.00926	194.613
55	HC	3.22649	4.44147	8.50894	219.852
56	HC	2.70638	4.07004	9.1937	244.503
57	HC	3.84786	3.24191	9.03771	188.662
58	HC	2.71651	4.28662	9.25451	239.076
59	HC	3.02673	3.14765	6.44939	258.758
60	HC	3.42901	2.95576	5.62451	232.145
61	HC	3.8589	4.19124	8.15202	184.478
62	HC	3.34156	4.29896	6.53399	251.957
63	HC	3.87824	3.77717	9.14082	201.936
64	HC	3.72174	2.83906	6.82746	242.345
65	HC	3.44282	3.91182	8.74953	193.436
66	HC	3.53119	3.35188	8.16789	186.766
67	HC	2.83342	2.88507	9.36291	201.674
68	HC	3.5137	3.02197	6.67676	226.195
69	HC	3.50358	3.2722	7.9696	265.362
70	HC	3.31394	4.3315	8.5909	209.913
71	HC	3.99054	3.85347	7.50164	208.017
72	HC	3.95372	3.52356	7.15529	181.601
73	HC	3.76685	3.96569	6.3357	195.005
74	HC	3.11603	3.93763	8.19697	191.866
75	HC	4.02552	3.77268	7.89822	260.915
